# Supplementary material for: Brexpiprazole inhibits EMT and migration of colorectal cancer cells by downregulating the SREBP1/SNAI1 signaling pathway
Source: Front Oncol. 2026 Jan 15;15:1734678. doi: 10.3389/fonc.2025.1734678 (PMC12852020; doi:10.3389/fonc.2025.1734678)
Supplement: Supplementary file 1 [file SupplementaryFile1.zip]

Archive with 12 entries (9 files):
- ELISA数据/
- ELISA数据/ICAM-1/
- ELISA数据/ICAM-1/ICAM1-1.xlsx
- ELISA数据/ICAM-1/ICAM1-2.xlsx
- ELISA数据/ICAM-1/ICAM1.tif
- ELISA数据/ICAM-1/ICAM1`.tif
- ELISA数据/ICAM-1/~$116-icam-1.xlsx
- ELISA数据/VEGF/
- ELISA数据/VEGF/VEGF--.tif
- ELISA数据/VEGF/VEGF-1.xlsx
- ELISA数据/VEGF/VEGF-2.xlsx
- ELISA数据/VEGF/VEGF5.tif
