# Supplementary material for: Brexpiprazole inhibits EMT and migration of colorectal cancer cells by downregulating the SREBP1/SNAI1 signaling pathway
Source: Front Oncol. 2026 Jan 15;15:1734678. doi: 10.3389/fonc.2025.1734678 (PMC12852020; doi:10.3389/fonc.2025.1734678)
Supplement: Supplementary file 1 [file SupplementaryFile1.zip › ELISA数据/ICAM-1/ICAM1-1.xlsx]

## Sheet: Sheet1
	1	2	3	4	5	6	7	8	9	10	11	12	浓度	OD值
A		0.2253	0.2386	0.2331	0.2699	0.2709	0.2593	0.243	0.2486	0.9204	0.7934		360	0.9204
B		0.2191	0.1796	0.2582	0.2137	0.2429	0.2634	0.1949	0.2642	0.5248	0.486		180	0.5248
C		0.2289	0.2248	0.2104	0.184	0.2462	0.2542	0.2605	0.2756	0.2188	0.251		90	0.2188
D		0.2295	0.2062	0.2459	0.2165	0.1923	0.2608	0.1962	0.2768	0.1835	0.1345		45	0.1835
E		0.2302	0.2107	0.2508	0.1953	0.2832	0.254	0.1744	0.2554	0.1596	0.1442		22.5	0.1596
F		0.2532	0.2176	0.2244	0.2399	0.2219	0.2326	0.2549	0.1936
G
H
	1	2	3	4	5	6	7	8	9	10	11	12
A		0.2259	0.2388	0.2332	0.2712	0.2711	0.2574	0.2431	0.2494	0.9222	0.7922
B		0.219	0.1791	0.2581	0.2128	0.2437	0.2628	0.1949	0.2646	0.525	0.4866
C		0.2289	0.2256	0.2107	0.1842	0.2465	0.2547	0.2611	0.2755	0.2194	0.2513
D		0.2292	0.2063	0.246	0.2166	0.1929	0.2611	0.1967	0.2766	0.1827	0.136
E		0.2295	0.2108	0.251	0.1951	0.2832	0.2545	0.1745	0.241	0.1615	0.139
F		0.2492	0.2191	0.2215	0.2386	0.2211	0.2326	0.2555	0.1875
G
H
	P=****				p=****
HCT116	0	5	10	20	NC	BREX	OE	OE+BREX
OD	0.224433	0.237633	0.214333	0.2115	0.253333	0.232467	0.258967	0.249133
浓度	63.0972	68.5972	58.8889	57.7083	75.1389	66.4444	77.4861	73.3889
OD	0.2246	0.235967	0.2145	0.212067	0.253767	0.2324	0.2583	0.2494
浓度	63.1667	67.9028	58.9583	57.9444	75.3194	66.4167	77.2083	73.5
SW620	0	5	10	20	NC	BREX	OE	OE+BREX
OD	0.2339	0.240367	0.222533	0.217233	0.2328	0.2085	0.2628	0.241933
浓度	67.0417	69.7361	62.3056	60.0972	66.5833	56.4583	79.0833	70.3889
OD	0.234	0.2395	0.222733	0.216767	0.233033	0.2089	0.263167	0.235033
浓度	67.0833	69.375	62.3889	59.9028	66.6806	56.625	79.2361	67.5139
	P=****				p=***
HCT116实际浓度	315.486	342.986	294.444	288.542	375.694	332.222	387.431	366.944
	315.833	339.514	294.792	289.722	376.597	332.083	386.042	367.5
SW620实际浓度	335.208	348.681	311.528	300.486	332.917	282.292	395.417	351.944
	335.417	346.875	311.944	299.514	333.403	283.125	396.181	337.569
			375.694	376.597	332.917	333.403
			332.222	332.083	282.292	283.125
			387.431	386.042	395.417	396.181
			366.944	367.5	351.944	337.569
