# Supplementary material for: Brexpiprazole inhibits EMT and migration of colorectal cancer cells by downregulating the SREBP1/SNAI1 signaling pathway
Source: Front Oncol. 2026 Jan 15;15:1734678. doi: 10.3389/fonc.2025.1734678 (PMC12852020; doi:10.3389/fonc.2025.1734678)
Supplement: Supplementary file 1 [file SupplementaryFile1.zip › ELISA数据/ICAM-1/ICAM1-2.xlsx]

## Sheet: Sheet1
浓度	均值								浓度			实际浓度
0	0.06975		0.0737	0.0658	0.0715	0.0719	0.073		0.73176	0.740343	0.763948	2.92704	2.96137	3.05579
0.39	0.0747	0.0775	0.0762	0.0704	0.0693	0.0683	0.0696		0.684549	0.66309	0.690987	2.7382	2.65236	2.76395
0.78	0.0797	0.0801	0.0802	0.0788	0.0636	0.0655	0.0646		0.562232	0.603004	0.583691	2.24893	2.41202	2.33476
1.56	0.0957	0.092	0.1038	0.0913	0.0624	0.0631	0.063		0.536481	0.551502	0.549356	2.14592	2.20601	2.19742
3.12	0.150867	0.1423	0.1576	0.1527	0.0776	0.0816	0.0897		0.862661	0.948498	1.12232	3.45064	3.79399	4.48927
6.25	0.2894	0.2435	0.3208	0.3039	0.0758	0.0764	0.0756		0.824034	0.83691	0.819742	3.29614	3.34764	3.27897
12.5	0.649067	0.6182	0.6627	0.6663	0.0695	0.0721	0.0714		0.688841	0.744635	0.729614	2.75536	2.97854	2.91845
					0.0666	0.067	0.0663		0.626609	0.635193	0.620172	2.50644	2.54077	2.48069
									实际浓度
		0.0668	0.068	0.0668		0.630901	0.656652	0.630901	2.52361	2.62661	2.52361
		0.0594	0.0598	0.0593		0.472103	0.480687	0.469957	1.88841	1.92275	1.87983
		0.071	0.0707	0.0731		0.72103	0.714592	0.766094	2.88412	2.85837	3.06438
		0.0611	0.0623	0.0641		0.508584	0.534335	0.572961	2.03433	2.13734	2.29185
		0.0688	0.0696	0.0682		0.67382	0.690987	0.660944	2.69528	2.76395	2.64378
		0.061	0.0596	0.0603		0.506438	0.476395	0.491416	2.02575	1.90558	1.96567
		0.076	0.0804	0.0875		0.828326	0.922747	1.07511	3.3133	3.69099	4.30043
		0.0629	0.0624	0.0607		0.54721	0.536481	0.5	2.18884	2.14592	2
