# Supplementary material for: Brexpiprazole inhibits EMT and migration of colorectal cancer cells by downregulating the SREBP1/SNAI1 signaling pathway
Source: Front Oncol. 2026 Jan 15;15:1734678. doi: 10.3389/fonc.2025.1734678 (PMC12852020; doi:10.3389/fonc.2025.1734678)
Supplement: Supplementary file 1 [file SupplementaryFile1.zip › ELISA数据/VEGF/VEGF-1.xlsx]

## Sheet: Sheet1
				1	2	3	4	5	6	7	8	9	116	116蛋白	实际	620	620蛋白	实际
		1200	1.75967	1.5737	1.9723	1.733	0.4892	0.6122	0.3995	0.41	0.4273	0.3912	0.5003	297.929	1489.64	0.4396	254.571	1272.86
		600	1.05737	1.0115	1.0508	1.1098	0.4622	0.5358	0.4264	0.3362	0.4202	0.4106	0.4748	279.714	1398.57	0.4352	251.429	1257.14
		300	0.514733	0.5398	0.4892	0.5152	0.4827	0.4018	0.3911	0.4532	0.4041	0.3528	0.4252	244.286	1221.43	0.394033	222.024	1110.12
		150	0.258367	0.2501	0.2455	0.2795	0.4128	0.3782	0.453	0.3961	0.3755	0.3872	0.414667	236.762	1183.81	0.392456	220.897	1104.48
		75	0.169533	0.1679	0.1791	0.1616	0.5195	0.4529	0.4905	0.4884	0.3746	0.4431	0.487633	288.881	1444.4	0.435111	251.365	1256.83
							0.4847	0.5139	0.3788	0.3839	0.3928	0.3407	0.459133	268.524	1342.62	0.397544	224.532	1122.66
							0.4589	0.6158	0.5295	0.4182	0.4509	0.4563	0.534733	322.524	1612.62	0.480644	283.889	1419.44
							0.4536	0.4439	0.5007	0.3832	0.3646	0.324	0.466067	273.476	1367.38	0.384889	215.492	1077.46
	1	2	3	4	5	6	7	8	9	116	116蛋白	实际	620	620蛋白	实际	1444.4	1342.62	1612.62	1367.38
A	1.5741	1.9708	1.732	0.4891	0.6086	0.3997	0.41	0.4283	0.39	0.499133	297.095	1485.48	0.439144	254.246	1271.23	1433.69	1219.17	1605.6	1487.26
B	1.0114	1.052	1.108	0.4682	0.5367	0.4269	0.4532	0.4043	0.3517	0.477267	281.476	1407.38	0.411089	234.206	1171.03	1430.83	1342.74	1604.4	1361.07
C	0.5396	0.4887	0.515	0.4857	0.4019	0.3918	0.3366	0.4199	0.411	0.426467	245.19	1225.95	0.419122	239.944	1199.72
D	0.2496	0.2534	0.2789	0.4135	0.3793	0.4521	0.3974	0.376	0.386	0.414967	236.976	1184.88	0.392322	220.802	1104.01
E	0.1651	0.1804	0.162	0.5183	0.4542	0.4814	0.492	0.3753	0.4433	0.484633	286.738	1433.69	0.434411	250.865	1254.33
F				0.4497	0.4444	0.3796	0.3831	0.3634	0.3393	0.424567	243.833	1219.17	0.375756	208.968	1044.84
G				0.4574	0.6125	0.5284	0.4186	0.451	0.4578	0.532767	321.119	1605.6	0.480522	283.802	1419.01
H				0.4852	0.5135	0.5002	0.3836	0.3915	0.3271	0.499633	297.452	1487.26	0.406078	230.627	1153.13
	1	2	3	4	5	6	7	8	9	116	116蛋白	实际	620	620蛋白	实际		1444.4	1430.83
A	1.5745	1.9676	1.7292	0.4877	0.6094	0.3997	0.3361	0.4201	0.4103	0.498933	296.952	1484.76	0.443111	257.079	1285.4		1342.62	1342.74
B	1.0113	1.051	1.1064	0.4623	0.5359	0.4263	0.3954	0.3761	0.3861	0.474833	279.738	1398.69	0.412344	235.103	1175.52		1612.62	1604.4
C	0.5393	0.4885	0.5134	0.4831	0.4016	0.392	0.4106	0.4274	0.3899	0.425567	244.548	1222.74	0.414289	236.492	1182.46		1367.38	1361.07
D	0.25	0.2453	0.2787	0.4132	0.3785	0.4524	0.4533	0.4044	0.3551	0.4147	236.786	1183.93	0.3914	220.143	1100.71
E	0.1651	0.1797	0.1624	0.5174	0.4531	0.481	0.489	0.3745	0.4444	0.483833	286.167	1430.83	0.434244	250.746	1253.73
F				0.4867	0.5123	0.3785	0.3834	0.3908	0.3399	0.459167	268.548	1342.74	0.396622	223.873	1119.37
G				0.4574	0.6117	0.5282	0.4192	0.451	0.4576	0.532433	320.881	1604.4	0.480344	283.675	1418.37
H				0.4492	0.4442	0.4995	0.3827	0.363	0.3239	0.4643	272.214	1361.07	0.383733	214.667	1073.33
				1485.48	1407.38	1225.95	1184.88
				1484.76	1398.69	1222.74	1183.93
				1271.23	1171.03	1199.72	1104.01										1256.83	1253.73
				1285.4	1175.52	1182.46	1100.71										1122.66	1119.37
																	1419.44	1418.37
																	1077.46	1073.33
				1234.48	1044.84	1419.01	1153.13
				1233.97	1119.37	1418.37	1073.33
				1233.02	1122.66	1419.44	1077.46
