# Supplementary material for: Brexpiprazole inhibits EMT and migration of colorectal cancer cells by downregulating the SREBP1/SNAI1 signaling pathway
Source: Front Oncol. 2026 Jan 15;15:1734678. doi: 10.3389/fonc.2025.1734678 (PMC12852020; doi:10.3389/fonc.2025.1734678)
Supplement: Supplementary file 1 [file SupplementaryFile1.zip › ELISA数据/VEGF/VEGF-2.xlsx]

## Sheet: Sheet1
					1	2	3	116				620
			0	0.0771333	0.0868	0.0701	0.0745	0.0842	0.0826	0.0811	0.0815	0.096	0.0916	0.0943	0.091	0.0907
			3.12	0.0801	0.0827	0.0836	0.074	0.0776	0.0778	0.0787	0.077	0.0817	0.0823	0.0896	0.0874	0.0792
			6.25	0.0831	0.0845	0.0843	0.0805	0.0761	0.072	0.0757	0.0739	0.0779	0.0716	0.0791	0.0772	0.0779
			12.5	0.100633	0.0968	0.1024	0.1027	0.0645	0.0733	0.0702	0.0701	0.0752	0.0683	0.0748	0.0683	0.0787
			25	0.1572	0.161	0.1473	0.1633	0.0933	0.0924	0.0963	0.0969	0.0911	0.0885	0.0896	0.0949	0.1036
			50	0.293933	0.296	0.2823	0.3035	0.0521	0.0518	0.0505	0.0501	0.0498	0.0507	0.0516	0.0527	0.0542
			100	0.663267	0.5847	0.7614	0.6437	0.1157	0.1116	0.1104	0.1224	0.109	0.1104	0.1048	0.1126	0.1265
					0.0424	0.0394	0.0401	0.0783	0.0871	0.0908	0.0792	0.0769	0.0779	0.0838	0.0801	0.0806
								28.8136	27.7288	26.7119	26.9831	36.8136	33.8305	35.661	33.4237	33.2203
								24.339	24.4746	25.0847	23.9322	27.1186	27.5254	32.4746	30.9831	25.4237
								23.322	20.5424	23.0508	21.8305	24.5424	20.2712	25.3559	24.0678	24.5424
								15.4576	21.4237	19.322	19.2542	22.7119	18.0339	22.4407	18.0339	25.0847
								34.9831	34.3729	37.0169	37.4237	33.4915	31.7288	32.4746	36.0678	41.9661
								7.05085	6.84746	5.9661	5.69492	5.49153	6.10169	6.71186	7.45763	8.47458
								50.1695	47.3898	46.5763	54.7119	45.6271	46.5763	42.7797	48.0678	57.4915
								24.8136	30.7797	33.2881	25.4237	23.8644	24.5424	28.5424	26.0339	26.3729
									28.8136	24.339	23.322	15.4576	34.9831	7.05085	50.1695	24.8136
									27.7288	24.4746	20.5424	21.4237	34.3729	6.84746	47.3898	30.7797
									26.7119	25.0847	23.0508	19.322	37.0169	5.9661	46.5763	33.2881
									26.9831	23.9322	21.8305	19.2542	37.4237	5.69492	54.7119	25.4237
									36.8136	27.1186	24.5424	22.7119	33.4915	5.49153	45.6271	23.8644
									33.8305	27.5254	20.2712	18.0339	31.7288	6.10169	46.5763	24.5424
									35.661	32.4746	25.3559	22.4407	32.4746	6.71186	42.7797	28.5424
									33.4237	30.9831	24.0678	18.0339	36.0678	7.45763	48.0678	26.0339
									33.2203	25.4237	24.5424	25.0847	41.9661	8.47458	57.4915	26.3729
