# Supplementary material for: Brexpiprazole inhibits EMT and migration of colorectal cancer cells by downregulating the SREBP1/SNAI1 signaling pathway
Source: Front Oncol. 2026 Jan 15;15:1734678. doi: 10.3389/fonc.2025.1734678 (PMC12852020; doi:10.3389/fonc.2025.1734678)
Supplement: Supplementary file 2 [file SupplementaryFile2.zip]

Archive with 245 entries (192 files):
- WB数据/
- WB数据/116/
- WB数据/116/116-wb/
- WB数据/116/116-wb/actin/
- WB数据/116/116-wb/actin/116-actin--.tif
- WB数据/116/116-wb/actin/116-actin-.tif
- WB数据/116/116-wb/actin/116-actin.tif
- WB数据/116/116-wb/actin/116-actin``_00.tif
- WB数据/116/116-wb/actin/actin-----_00.tif
- WB数据/116/116-wb/actin/actin-_00.tif
- WB数据/116/116-wb/actin/actin-`_00.tif
- WB数据/116/116-wb/e/
- WB数据/116/116-wb/e/116-e.tif
- WB数据/116/116-wb/e/116-e_00.tif
- WB数据/116/116-wb/e/e``_00.tif
- WB数据/116/116-wb/e/e````_00.tif
- WB数据/116/116-wb/e/e钙粘_00.tif
- WB数据/116/116-wb/mmp9/
- WB数据/116/116-wb/mmp9/116-MMP9.tif
- WB数据/116/116-wb/mmp9/116-mmp9``.tif
- WB数据/116/116-wb/mmp9/mmp9-.tif
- WB数据/116/116-wb/snail/
- WB数据/116/116-wb/snail/116-snail---.tif
- WB数据/116/116-wb/snail/116-snail.tif
- WB数据/116/116-wb/snail/116-snail``.tif
- WB数据/116/116-wb/snail/snail-_00.tif
- WB数据/116/116-wb/srebp1/
- WB数据/116/116-wb/srebp1/116--srebp1-68-.tif
- WB数据/116/116-wb/srebp1/116-srebp1-68.tif
- WB数据/116/116-wb/srebp1/srebp1-68.tif
- WB数据/116/116-wb/zo1/
- WB数据/116/116-wb/zo1/116-zo1--.tif
- WB数据/116/116-wb/zo1/116-zo1.tif
- WB数据/116/116-wb/zo1/zo1_00.tif
- WB数据/116/116-蛋白结果.xlsx
- WB数据/116/数据图/
- WB数据/116/数据图/1.jpg
- WB数据/116/数据图/116-.png
- WB数据/116/数据图/116-MMP9-.png
- WB数据/116/数据图/116-MMP9.png
- WB数据/116/数据图/116-MMP9.psd
- WB数据/116/数据图/116.png
- WB数据/116/数据图/116.psd
- WB数据/116/数据图/E.tif
- WB数据/116/数据图/HCT116-CCK8.tif
- WB数据/116/数据图/MMP9.tif
- WB数据/116/数据图/SNAIL.tif
- WB数据/116/数据图/srebp1.tif
- WB数据/116/数据图/ZO1.tif
- WB数据/116-oe/
- WB数据/116-oe/116-OE数据分析.xlsx
- WB数据/116-oe/116-wb/
- WB数据/116-oe/116-wb/actin/
- WB数据/116-oe/116-wb/actin/116-actin.tif
- WB数据/116-oe/116-wb/actin/116-actin`.tif
- WB数据/116-oe/116-wb/actin/actin.tif
- WB数据/116-oe/116-wb/e/
- WB数据/116-oe/116-wb/e/116-e----.tif
- WB数据/116-oe/116-wb/e/116-e.tif
- WB数据/116-oe/116-wb/e/e----.tif
- WB数据/116-oe/116-wb/mmp9/
- WB数据/116-oe/116-wb/mmp9/116--mmp9.tif
- WB数据/116-oe/116-wb/mmp9/116-mmp9-.tif
- WB数据/116-oe/116-wb/mmp9/116-mmp9.tif
- WB数据/116-oe/116-wb/snail/
- WB数据/116-oe/116-wb/snail/116-snail--.tif
- WB数据/116-oe/116-wb/snail/116-snail-.tif
- WB数据/116-oe/116-wb/snail/116-snail.tif
- WB数据/116-oe/116-wb/srebp1/
- WB数据/116-oe/116-wb/srebp1/116-srebp1-68-.tif
- WB数据/116-oe/116-wb/srebp1/116-srebp1-68.tif
- WB数据/116-oe/116-wb/srebp1/srebp1-68.tif
- WB数据/116-oe/116-wb/zo1/
- WB数据/116-oe/116-wb/zo1/116-zo1--.tif
- WB数据/116-oe/116-wb/zo1/116-zo1.tif
- WB数据/116-oe/116-wb/zo1/116-zo1``.tif
- WB数据/116-oe/数据图/
- WB数据/116-oe/数据图/1.jpg
- WB数据/116-oe/数据图/116-OE-MMP9.png
- WB数据/116-oe/数据图/116-OE-MMP9.psd
- WB数据/116-oe/数据图/116-OE.png
- WB数据/116-oe/数据图/116-OE.psd
- WB数据/116-oe/数据图/E.tif
- WB数据/116-oe/数据图/MMP9.tif
- WB数据/116-oe/数据图/SNAIL.tif
- WB数据/116-oe/数据图/SREBP1.tif
- WB数据/116-oe/数据图/ZO1.tif
- WB数据/116-si/
- WB数据/116-si/actin/
- WB数据/116-si/actin/116-actin-.tif
- WB数据/116-si/actin/116-actin-merge`.tif
- WB数据/116-si/actin/116-actin.tif
- WB数据/116-si/actin/116-actin`.tif
- WB数据/116-si/snail1/
- WB数据/116-si/snail1/116-snai1--.tif
- WB数据/116-si/snail1/116-snai1-`.tif
- WB数据/116-si/snail1/116-snai1.tif
- WB数据/116-si/snail1/116-snai1`.tif
- WB数据/116-si/srebp1/
- WB数据/116-si/srebp1/116-sr1----.tif
- WB数据/116-si/srebp1/116-sr1-merge`.tif
- WB数据/116-si/srebp1/116-sr1.tif
- WB数据/116-si/srebp1/116-sr1`.tif
- WB数据/620/
- WB数据/620/620-wb/
- WB数据/620/620-wb/actin/
- WB数据/620/620-wb/actin/620-actin---.tif
- WB数据/620/620-wb/actin/620-actin-.tif
- WB数据/620/620-wb/actin/620-actin.tif
- WB数据/620/620-wb/actin/actin-_00.tif
- WB数据/620/620-wb/actin/actin_00.tif
- WB数据/620/620-wb/e/
- WB数据/620/620-wb/e/620e-.tif
- WB数据/620/620-wb/e/e.tif
- WB数据/620/620-wb/e/e````_00.tif
- WB数据/620/620-wb/e/e钙粘_00.tif
- WB数据/620/620-wb/mmp9/
- WB数据/620/620-wb/mmp9/620-mmp9---------.tif
- WB数据/620/620-wb/mmp9/620-mmp9---.tif
- WB数据/620/620-wb/mmp9/620-MMP9-.tif
- WB数据/620/620-wb/mmp9/620-MMP9.tif
- WB数据/620/620-wb/snail/
- WB数据/620/620-wb/snail/620-snail--.tif
- WB数据/620/620-wb/snail/620-snail.tif
- WB数据/620/620-wb/snail/620-snail`.tif
- WB数据/620/620-wb/snail/s-snail_00.tif
- WB数据/620/620-wb/snail/snail_00.tif
- WB数据/620/620-wb/srebp1/
- WB数据/620/620-wb/srebp1/620-srebp1-68.tif
- WB数据/620/620-wb/srebp1/620-srebp1_00.tif
- WB数据/620/620-wb/srebp1/srebp1-68-.tif
- WB数据/620/620-wb/srebp1/srebp1-68_00.tif
- WB数据/620/620-wb/zo1/
- WB数据/620/620-wb/zo1/620-zo1.tif
- WB数据/620/620-wb/zo1/zo-1-_00.tif
- WB数据/620/620-wb/zo1/zo1-_00.tif
- WB数据/620/620-wb/zo1/zo1·.tif
- WB数据/620/620蛋白结果.xlsx
- WB数据/620/数据图/
- WB数据/620/数据图/1.jpg
- WB数据/620/数据图/620-.psd
- WB数据/620/数据图/620-MMP9.png
- WB数据/620/数据图/620-MMP9.psd
- WB数据/620/数据图/620.png
- WB数据/620/数据图/620.tif
- WB数据/620/数据图/E.tif
- WB数据/620/数据图/MMP9.tif
- WB数据/620/数据图/SNAIL.tif
- WB数据/620/数据图/SREBP1.tif
- WB数据/620/数据图/SW620-CCK8.tif
- WB数据/620/数据图/ZO1.tif
- WB数据/620-oe/
- WB数据/620-oe/620-wb/
- WB数据/620-oe/620-wb/actin/
- WB数据/620-oe/620-wb/actin/620-actin.tif
- WB数据/620-oe/620-wb/actin/620-actin`.tif
- WB数据/620-oe/620-wb/actin/ACTIN-1.tif
- WB数据/620-oe/620-wb/actin/ACTIN.tif
- WB数据/620-oe/620-wb/e/
- WB数据/620-oe/620-wb/e/620-e---.tif
- WB数据/620-oe/620-wb/e/620-e-.tif
- WB数据/620-oe/620-wb/e/620-e.png
- WB数据/620-oe/620-wb/mmp9/
- WB数据/620-oe/620-wb/mmp9/620-mmp9---.tif
- WB数据/620-oe/620-wb/mmp9/620-mmp9-.tif
- WB数据/620-oe/620-wb/mmp9/620-mmp9``.tif
- WB数据/620-oe/620-wb/snail/
- WB数据/620-oe/620-wb/snail/620-snail.tif
- WB数据/620-oe/620-wb/snail/620-snail`.tif
- WB数据/620-oe/620-wb/snail/620-snail可以用.tif
- WB数据/620-oe/620-wb/srebp1/
- WB数据/620-oe/620-wb/srebp1/620-srebp1-68-.tif
- WB数据/620-oe/620-wb/srebp1/SREBP1-.tif
- WB数据/620-oe/620-wb/srebp1/SREBP1-68-.tif
- WB数据/620-oe/620-wb/srebp1/srebp1.tif
- WB数据/620-oe/620-wb/zo1/
- WB数据/620-oe/620-wb/zo1/620-zo1--.png
- WB数据/620-oe/620-wb/zo1/620-zo1.tif
- WB数据/620-oe/620-wb/zo1/zo1-.png
- WB数据/620-oe/620-WB数据分析.xlsx
- WB数据/620-oe/数据图/
- WB数据/620-oe/数据图/1.jpg
- WB数据/620-oe/数据图/E.tif
- WB数据/620-oe/数据图/MMP9.tif
- WB数据/620-oe/数据图/SNAIL.tif
- WB数据/620-oe/数据图/SREBP1.tif
- WB数据/620-oe/数据图/SW620-OE--.png
- WB数据/620-oe/数据图/sw620-OE-MMP9.png
- WB数据/620-oe/数据图/sw620-OE-MMP9.psd
- WB数据/620-oe/数据图/SW620-OE.psd
- WB数据/620-oe/数据图/ZO1.tif
- WB数据/620-si/
- WB数据/620-si/actin/
- WB数据/620-si/actin/620-actin-merge-.tif
- WB数据/620-si/actin/620-actin-merge.tif
- WB数据/620-si/actin/620-actin-merge`.tif
- WB数据/620-si/actin/620-actin-`.tif
- WB数据/620-si/actin/620-actin.tif
- WB数据/620-si/actin/620-actin`.tif
- WB数据/620-si/snail1/
- WB数据/620-si/snail1/620-snai1-.tif
- WB数据/620-si/snail1/620-snai1.tif
- WB数据/620-si/snail1/620-snai1`.tif
- WB数据/620-si/snail1/620-snai``.tif
- WB数据/620-si/srebp1/
- WB数据/620-si/srebp1/620-sr1---.tif
- WB数据/620-si/srebp1/620-sr1-.tif
- WB数据/620-si/srebp1/620-sr1.tif
- WB数据/动物/
- WB数据/动物/actin/
- WB数据/动物/actin/-actin.tif
- WB数据/动物/actin/actin-.jpg
- WB数据/动物/actin/actin.jpg
- WB数据/动物/actin/组织actin.tif
- WB数据/动物/e/
- WB数据/动物/e/e.tif
- WB数据/动物/e/E钙粘蛋白-.jpg
- WB数据/动物/e/E钙粘蛋白.jpg
- WB数据/动物/mmp9/
- WB数据/动物/mmp9/mmp9--.tif
- WB数据/动物/mmp9/mmp9-.tif
- WB数据/动物/mmp9/mmp9.tif
- WB数据/动物/mmp9/t-mmp9.png
- WB数据/动物/snail/
- WB数据/动物/snail/snail--.tif
- WB数据/动物/snail/snail-.jpg
- WB数据/动物/snail/snail.jpg
- WB数据/动物/srebp1/
- WB数据/动物/srebp1/srebp1--.tif
- WB数据/动物/srebp1/srebp1-68.jpg
- WB数据/动物/srebp1/srebp1.jpg
- WB数据/动物/zo1/
- WB数据/动物/zo1/zo1----.tif
- WB数据/动物/zo1/zo1--.tif
- WB数据/动物/zo1/zo1.tif
- WB数据/动物/数据分析/
- WB数据/动物/数据分析/1.jpg
- WB数据/动物/数据分析/1.png
- WB数据/动物/数据分析/11.psd
- WB数据/动物/数据分析/E.tif
- WB数据/动物/数据分析/MMP9.tif
- WB数据/动物/数据分析/SNAIL.tif
- WB数据/动物/数据分析/SREBP1.tif
- WB数据/动物/数据分析/WB数据分析.xlsx
- WB数据/动物/数据分析/ZO1.tif
