# Supplementary material for: Brexpiprazole inhibits EMT and migration of colorectal cancer cells by downregulating the SREBP1/SNAI1 signaling pathway
Source: Front Oncol. 2026 Jan 15;15:1734678. doi: 10.3389/fonc.2025.1734678 (PMC12852020; doi:10.3389/fonc.2025.1734678)
Supplement: Supplementary file 2 [file SupplementaryFile2.zip › WB数据/116/116-蛋白结果.xlsx]

## Sheet: Sheet1
actin							2.26421	1.70632	1.57029	0.646231
1	0.015	95.103	15	229			1.81681	1.03828	0.756395	0.499146
2	0.015	104.097	19	234			1.66941	1.34406	0.95085	0.557935
3	0.015	106.755	21	235								1.4878	0.838948	0.77024	0.523433
4	0.015	102.485	19	230								1.3361	0.78374	0.742354	0.492277
srebp1						snail						1.13397	0.665812	0.607381	0.388789
1	0.01	215.333	78	255	2.26421	1	0.011	141.494	5	255	1.4878
2	0.01	177.623	26	255	1.70632	2	0.011	87.332	1	255	0.838948
3	0.01	167.636	23	255	1.57029	3	0.011	82.227	0	255	0.77024
4	0.01	66.229	6	106	0.646231	4	0.011	53.644	0	255	0.523433
1	0.014	172.784	23	255	1.81681	1	0.012	127.067	0	255	1.3361
2	0.014	108.082	14	255	1.03828	2	0.012	81.585	0	255	0.78374
3	0.014	80.749	10	149	0.756395	3	0.012	79.25	0	255	0.742354
4	0.014	51.155	10	91	0.499146	4	0.012	50.451	0	255	0.492277
5	0.014	158.766	20	255	1.66941	1	0.016	107.844	0	255	1.13397		1.10794	1.15988	1.18912	1.55382
6	0.014	139.913	8	255	1.34406	2	0.016	69.309	0	255	0.665812		0.769156	0.778447	1.06755	1.15962
7	0.014	101.508	22	160	0.95085	3	0.016	64.841	0	255	0.607381		0.32551	0.631517	0.816842	1.04597
8	0.014	57.18	11	102	0.557935	4	0.016	39.845	0	255	0.388789
e						zo1
1	0.013	105.368	10	239	1.10794	1	0.011	44.337	18	125	0.4662
2	0.013	120.74	16	255	1.15988	2	0.011	66.602	16	157	0.639807
3	0.013	126.945	21	255	1.18912	3	0.011	87.729	40	198	0.821779
4	0.013	159.243	23	255	1.55382	4	0.011	115.953	46	255	1.13141
5	5472	73.149	9	247	0.769156	5	0.016	37.735	14	125	0.39678		0.4662	0.639807	0.821779	1.13141
6	5472	81.034	11	255	0.778447	6	0.016	55.377	15	157	0.531975		0.39678	0.531975	0.688361	0.948646
7	5472	113.966	24	255	1.06755	7	0.016	73.486	22	198	0.688361		0.393983	0.532138	0.697382	0.953281
8	5472	118.844	16	255	1.15962	8	0.016	97.222	23	255	0.948646
9	5472	30.957	8	113	0.32551	9	0.016	37.469	14	125	0.393983
10	5472	65.739	12	234	0.631517	10	0.016	55.394	15	157	0.532138
11	5472	87.202	13	255	0.816842	11	0.016	74.449	22	198	0.697382
12	5472	107.196	10	255	1.04597	12	0.016	97.697	26	255	0.953281
MMP9
1	0.01	107.855	25	255	1.13409
2	0.01	113.616	25	229	1.09144
3	0.01	92.67	27	178	0.868062
4	0.01	75.968	21	141	0.74126			1.13409	1.09144	0.868062	0.74126
5	0.015	96.597	23	255	1.01571			1.01571	1.03209	0.817573	0.702161
6	0.015	107.437	24	229	1.03209			1.14076	1.12844	0.896829	0.763087
7	0.015	87.28	25	178	0.817573
8	0.015	71.961	21	141	0.702161
1	0.011	108.49	43	255	1.14076
2	0.011	117.467	42	229	1.12844
3	0.011	95.741	40	178	0.896829
4	0.011	78.205	29	141	0.763087
