# Supplementary material for: Brexpiprazole inhibits EMT and migration of colorectal cancer cells by downregulating the SREBP1/SNAI1 signaling pathway
Source: Front Oncol. 2026 Jan 15;15:1734678. doi: 10.3389/fonc.2025.1734678 (PMC12852020; doi:10.3389/fonc.2025.1734678)
Supplement: Supplementary file 2 [file SupplementaryFile2.zip › WB数据/116-oe/116-OE数据分析.xlsx]

## Sheet: Sheet1
actin												1.31594	1.1389	2.23596	1.67509
1	0.016	112.008	24	255		MMP9						1.23037	1.1191	2.15144	1.57636
2	0.016	110.351	33	255		17	0.014	147.396	83	255	1.31594	1.33126	1.16521	2.21233	1.62381
3	0.016	100.241	28	255		18	0.014	125.679	77	197	1.1389
4	0.016	108.56	28	255		19	0.014	224.135	127	255	2.23596
e						20	0.014	181.848	106	240	1.67509	e
1	0.013	182.59	23	255	1.63015	9	0.018	137.811	67	255	1.23037	1	0.012	188.21	27	255	1.68033
2	0.013	218.319	39	255	1.97841	10	0.018	123.494	72	197	1.1191	2	0.012	217.582	30	255	1.97173
3	0.013	106.374	20	255	1.06118	11	0.018	215.662	107	255	2.15144	3	0.012	109.183	18	255	1.08921
4	0.013	118.736	6	248	1.09374	12	0.018	171.13	99	254	1.57636	4	0.012	124.962	7	248	1.15109
5	0.013	135.895	14	217	1.21326	13	0.013	149.112	84	255	1.33126	5	0.017	148.937	2	255	1.3297
6	0.013	146.562	16	209	1.32814	14	0.013	128.582	77	197	1.16521	6	0.017	182.285	4	255	1.65187
7	0.013	98.567	7	213	0.9833	15	0.013	221.766	122	255	2.21233	7	0.017	82.512	1	255	0.823136
8	0.013	112.074	18	223	1.03237	16	0.013	176.281	99	240	1.62381	8	0.017	98.965	2	248	0.911616
9	0.018	151.553	10	255	1.35306		1.68033	1.97173	1.08921	1.15109
10	0.018	186.057	8	255	1.68605		1.63015	1.97841	1.06118	1.09374
11	0.018	85.792	4	255	0.855857				0.9833	1.03237
12	0.018	102.031	6	248	0.939858		1.35306	1.68605	0.855857	0.939858
zo1						snail	1.3297	1.65187	0.823136	0.911616
1	0.01	153.274	20	255	1.36842	1	0.013	75.027	30	107	0.669836		1.36842	1.8648	0.458585	0.596638
2	0.01	205.783	41	255	1.8648	2	0.013	41.112	19	61	0.372557		1.19333	1.62267	0.511248	0.535529
3	0.01	45.969	16	118	0.458585	3	0.013	215.503	81	255	2.14985		1.23713	1.66494	0.515268	0.480122
4	0.01	64.771	13	152	0.596638	4	0.013	94.803	40	159	0.873277
5	0.01	133.662	22	240	1.19333	5	0.01	81.896	45	107	0.731162
6	0.01	179.063	28	255	1.62267	6	0.01	44.413	27	61	0.40247
7	0.01	51.248	17	121	0.511248	7	0.01	224.163	79	255	2.23624
8	0.01	58.137	14	153	0.535529	8	0.01	106.034	61	159	0.976732
9	0.011	138.569	19	240	1.23713	9	0.013	72.563	26	107	0.647838
10	0.011	183.728	35	255	1.66494	10	0.013	40.55	19	61	0.367464
11	0.011	51.651	16	121	0.515268	11	0.013	208.623	68	255	2.08121
12	0.011	52.122	3	153	0.480122	12	0.013	98.686	51	159	0.909046
srebp1
1	0.013	84.649	7	185	0.755741
2	0.013	16.475	3	32	0.149296
3	0.013	152.397	0	255	1.52031
4	0.013	35.307	0	162	0.32523
5	0.013	66.397	9	178	0.592788
6	0.013	22.392	7	40	0.202916
7	0.013	138.879	1	255	1.38545
8	0.013	97.961	0	255	0.902367
9	0.014	76.653	1	185	0.684353
10	0.014	17.698	3	32	0.160379
11	0.014	155.914	0	255	1.55539			1.31594	1.23037	1.33126
12	0.014	41.912	0	162	0.386072			1.1389	1.1191	1.16521
								2.23596	2.15144	2.21233
								1.67509	1.57636	1.62381
