# Supplementary material for: Brexpiprazole inhibits EMT and migration of colorectal cancer cells by downregulating the SREBP1/SNAI1 signaling pathway
Source: Front Oncol. 2026 Jan 15;15:1734678. doi: 10.3389/fonc.2025.1734678 (PMC12852020; doi:10.3389/fonc.2025.1734678)
Supplement: Supplementary file 2 [file SupplementaryFile2.zip › WB数据/620/620蛋白结果.xlsx]

## Sheet: Sheet1
actin						0.547306	0.850497	0.855679	0.933366
1	0.014	170.623	58	255		0.527526	0.819286	0.817947	0.908118
2	0.014	171.542	52	255		0.615949	0.985933	0.988354	1.06211
3	0.014	164.688	49	255								0.157951	0.336827	0.40377	0.647642
4	0.014	165.397	53	255								0.167516	0.351838	0.430973	0.690266
e						zo1						0.130328	0.275285	0.33473	0.526654
1	0.41	93.383	12	199	0.547306	9	3328	26.95	2	136	0.157951
2	0.41	145.896	24	255	0.850497	10	3328	57.78	8	255	0.336827
3	0.41	140.92	30	255	0.855679	11	3328	66.496	2	255	0.40377
4	0.41	154.376	29	255	0.933366	12	3328	107.118	10	255	0.647642
5	0.477	90.008	17	199	0.527526	13	3060	28.582	2	136	0.167516
6	0.477	140.542	36	255	0.819286	14	3060	60.355	4	255	0.351838
7	0.477	134.706	47	255	0.817947	15	3060	70.976	4	255	0.430973	0.883328	0.729069	0.704229	0.601601
8	0.477	150.2	42	255	0.908118	16	3060	114.168	12	255	0.690266	0.910434	0.751239	0.716573	0.636414
1	0.297	105.095	13	199	0.615949	17	4324	22.237	1	136	0.130328	0.881856	0.729501	0.706906	0.610924
2	0.297	169.129	27	255	0.985933	18	4324	47.223	4	255	0.275285
3	0.297	162.77	35	255	0.988354	19	4324	55.126	2	255	0.33473
4	0.297	175.67	32	255	1.06211	20	4324	87.107	1	255	0.526654
srebp1						snail
1	0.012	150.716	60	255	0.883328	1	0.013	168.035	36	255	0.984832	0.984832	0.792173	0.690317	0.510257
2	0.012	125.066	53	255	0.729069	2	0.013	135.891	31	255	0.792173	1.0751	0.857539	0.760365	0.543789
3	0.012	115.978	60	255	0.704229	3	0.013	113.687	32	245	0.690317	0.950634	0.754923	0.686273	0.497458
4	0.012	99.503	54	255	0.601601	4	0.013	84.395	30	190	0.510257
5	0.01	155.341	60	255	0.910434	5	0.011	183.437	46	255	1.0751
6	0.01	128.869	53	255	0.751239	6	0.011	147.104	35	255	0.857539
7	0.01	118.011	56	255	0.716573	7	0.011	125.223	40	245	0.760365
8	0.01	105.261	55	255	0.636414	8	0.011	89.941	29	190	0.543789
9	0.011	150.465	57	255	0.881856	9	0.013	162.2	33	255	0.950634
10	0.011	125.14	53	255	0.729501	10	0.013	129.501	20	255	0.754923
11	0.011	116.419	56	255	0.706906	11	0.013	113.021	32	245	0.686273
12	0.011	101.045	54	255	0.610924	12	0.013	82.278	28	190	0.497458
mmp9
1	0.011	180.425	53	255	1.05745
2	0.011	177.576	71	255	1.03518		1.05745	1.03518	0.728784	0.468648
3	0.011	120.022	39	204	0.728784		1.02837	1.01637	0.720338	0.473394
4	0.011	77.513	13	146	0.468648		1.08913	1.07216	0.781356	0.489048
5	0.011	175.464	42	255	1.02837
6	0.011	174.351	54	255	1.01637
7	0.011	118.631	33	204	0.720338
8	0.011	78.298	14	146	0.473394
9	0.01	185.831	45	255	1.08913
10	0.01	183.92	73	255	1.07216
11	0.01	128.68	50	204	0.781356
12	0.01	80.887	14	146	0.489048
