# Supplementary material for: Brexpiprazole inhibits EMT and migration of colorectal cancer cells by downregulating the SREBP1/SNAI1 signaling pathway
Source: Front Oncol. 2026 Jan 15;15:1734678. doi: 10.3389/fonc.2025.1734678 (PMC12852020; doi:10.3389/fonc.2025.1734678)
Supplement: Supplementary file 2 [file SupplementaryFile2.zip › WB数据/620-oe/620-WB数据分析.xlsx]

## Sheet: Sheet1
actin							1.55843	1.33896	2.29973	1.65746
1	0.016	84.137	2	240			1.49416	1.32221	2.14167	1.59932		mmp9
2	0.016	80.853	3	212			1.57222	1.32611	2.3658	1.69721		1	0.011	131.122	92	255	1.55843
3	0.016	79.591	1	255			1.58383	1.32028	2.35453	1.68327		2	0.011	108.259	86	140	1.33896
4	0.016	85.225	1	255								3	0.011	183.038	116	255	2.29973
e						e						4	0.011	141.257	104	225	1.65746
1	0.018	124.608	3	255	1.48101	1	0.014	150.024	9	255	1.78309	5	0.018	125.714	92	255	1.49416
2	0.018	164.547	14	255	2.03514	2	0.014	186.244	28	255	2.30349	6	0.018	106.905	79	146	1.32221
3	0.018	76.041	7	221	0.955397	3	0.014	91.402	9	221	1.1484	7	0.018	170.458	116	255	2.14167
4	0.018	111.104	7	255	1.30366	4	0.014	134.112	20	255	1.57362	8	0.018	136.302	104	225	1.59932
5	0.013	166.949	18	255	1.98425							1	0.009	132.282	92	255	1.57222
6	0.013	193.176	37	255	2.38922							2	0.009	107.22	86	139	1.32611
7	0.013	87.146	6	221	1.09492							3	0.009	188.296	120	255	2.3658
8	0.013	125.111	11	255	1.46801							4	0.009	144.645	107	225	1.69721
9	0.02	181.298	12	255	2.1548							5	0.009	133.259	95	255	1.58383
10	0.02	226.687	43	255	2.80369							6	0.009	106.749	82	143	1.32028
11	0.02	93.384	11	255	1.1733							7	0.009	187.399	120	255	2.35453
12	0.02	152.76	18	255	1.79243							8	0.009	143.457	107	225	1.68327
snail						srebp1
1	0.015	161.659	44	255	1.92138	1	0.014	61.51	2	255	0.73107
2	0.015	75.376	31	142	0.93226	2	0.014	8.475	0	34	0.10482
3	0.015	201.219	50	255	2.52816	3	0.014	122.167	1	255	1.53493		1.92138	0.93226	2.52816	1.47251
4	0.015	125.495	47	186	1.47251	4	0.014	29.774	0	116	0.349358		1.81666	0.965258	2.17893	1.16693
5	0.015	152.848	40	230	1.81666	5	0.01	78.74	2	255	0.935855		1.82297	0.913695	2.4668	1.4591
6	0.015	78.044	37	124	0.965258	6	0.01	9.056	0	34	0.112006
7	0.015	173.423	60	254	2.17893	7	0.01	152.954	2	255	1.92175
8	0.015	99.452	42	145	1.16693	8	0.01	38.455	0	116	0.451217
9	0.017	153.379	36	255	1.82297	9	0.02	43.817	0	255	0.935855
10	0.017	73.875	27	142	0.913695	10	0.02	6.221	0	34	0.112006
11	0.017	196.335	52	255	2.4668	11	0.02	94.3	0	255	1.92175			1.55843	1.49416	1.57222
12	0.017	124.352	49	186	1.4591	12	0.02	22.351	0	116	0.451217			1.33896	1.32221	1.32611
zo1						13	0.017	52.619	0	255	0.625397			2.29973	2.14167	2.3658
1	0.01	102.555	18	255	1.2189	14	0.017	7.532	0	34	0.0931567			1.65746	1.59932	1.69721
2	0.01	173.784	51	255	2.14938	15	0.017	26.569	0	116	0.333819
3	0.01	71.252	20	196	0.895227	16	0.017	7.532	0	34	0.0883778
4	0.01	139.262	31	255	1.63405	17	0.011	77.839	2	255	0.925146
5	0.01	136.436	34	255	1.62159	18	0.011	9.194	0	34	0.113713
6	0.01	203.388	67	255	2.51553	19	0.011	152.874	2	255	1.92074
7	0.01	67.057	21	176	0.84252	20	0.011	35.923	0	116	0.421508
8	0.01	80.815	19	212	0.948255
9	0.018	106.583	23	255	1.26678
10	0.018	165.137	26	255	2.04244
11	0.018	55.557	18	176	0.698031
12	0.018	65.275	16	212	0.765914
1	0.011	124.195	26	255	1.4761
2	0.011	175.466	31	255	2.17019
3	0.011	63.048	20	176	0.79215
4	0.011	79.147	19	212	0.928683
5	0.011	88.197	10	255	1.04825
6	0.011	150.125	22	255	1.85676
7	0.011	66.931	18	196	0.840937
8	0.011	120.905	18	255	1.41866
