# Supplementary material for: Brexpiprazole inhibits EMT and migration of colorectal cancer cells by downregulating the SREBP1/SNAI1 signaling pathway
Source: Front Oncol. 2026 Jan 15;15:1734678. doi: 10.3389/fonc.2025.1734678 (PMC12852020; doi:10.3389/fonc.2025.1734678)
Supplement: Supplementary file 2 [file SupplementaryFile2.zip › WB数据/动物/数据分析/WB数据分析.xlsx]

## Sheet: Sheet1
actin
1	684	112.49	4	223					0.6799	0.533415	0.811728	0.917338	0.902138	0.930014
2	684	113.81	7	218
3	684	114.632	17	226
4	684	121.107	16	234
5	684	124.768	10	243
6	684	126.596	5	255		srebp1
e	0.569	76.482	1	236	0.6799	1	0.014	127.763	1	255	1.13577
2	0.569	60.708	1	188	0.533415	2	0.014	128.74	4	255	1.13118
5	0.569	93.05	3	255	0.811728	3	0.014	100.707	1	255	0.878524		1.13577	1.13118	0.878524	0.609915	0.43637	0.472361
3	0.569	111.096	3	255	0.917338	4	0.014	73.865	1	201	0.609915
4	0.569	112.558	2	255	0.902138	5	0.014	54.445	2	115	0.43637
6	0.569	117.736	0	255	0.930014	6	0.014	59.799	0	186	0.472361
mmp9						snail
1	4212	209.089	98	255	1.85873	1	738	125.182	46	253	1.11283
2	4212	171.502	86	255	1.50692	2	738	131.198	48	238	1.15278
3	4212	164.091	61	250	1.43146	3	738	115.73	42	224	1.00958		1.11283	1.15278	1.00958	0.723005	0.731341	0.788429
4	4212	93.932	49	135	0.775612	4	738	87.561	43	153	0.723005
5	4212	75.757	28	108	0.607183	5	738	91.248	45	155	0.731341
6	4212	74.703	34	114	0.59009	6	738	99.812	42	172	0.788429
zo1
1	0.458	101.922	20	168	0.906054
2	0.458	120.208	22	219	1.05622
3	0.458	97.372	38	156	0.849431
4	0.458	190.317	34	255	1.57148
5	0.458	176.228	35	255	1.41245
6	0.458	189.139	26	255	1.49404			0.906054	1.05622	0.849431	1.57148	1.41245	1.49404
					1.85873	1.50692	1.43146	0.775612	0.607183	0.59009
