# Supplementary material for: Brexpiprazole inhibits EMT and migration of colorectal cancer cells by downregulating the SREBP1/SNAI1 signaling pathway
Source: Front Oncol. 2026 Jan 15;15:1734678. doi: 10.3389/fonc.2025.1734678 (PMC12852020; doi:10.3389/fonc.2025.1734678)
Supplement: Supplementary file 4 [file SupplementaryFile4.zip]

Archive with 11 entries (8 files):
- 划痕侵袭分析/
- 划痕侵袭分析/侵袭分析.xlsx
- 划痕侵袭分析/侵袭分析图/
- 划痕侵袭分析/侵袭分析图/HCT116.tif
- 划痕侵袭分析/侵袭分析图/sw620.tif
- 划痕侵袭分析/划痕分析.xlsx
- 划痕侵袭分析/划痕分析图/
- 划痕侵袭分析/划痕分析图/HCT116-OE.tif
- 划痕侵袭分析/划痕分析图/HCT116.tif
- 划痕侵袭分析/划痕分析图/SW620-OE.tif
- 划痕侵袭分析/划痕分析图/SW620.tif
