# Supplementary material for: Brexpiprazole inhibits EMT and migration of colorectal cancer cells by downregulating the SREBP1/SNAI1 signaling pathway
Source: Front Oncol. 2026 Jan 15;15:1734678. doi: 10.3389/fonc.2025.1734678 (PMC12852020; doi:10.3389/fonc.2025.1734678)
Supplement: Supplementary file 4 [file SupplementaryFile4.zip › 划痕侵袭分析/侵袭分析.xlsx]

## Sheet: Sheet1
	count	area	size	%area	mean
620-0--.jpg	471	3096389	6574.07	62.996	255	100
620-0--0001.jpg	532	3095360	5818.35	62.975	255	100
620-5.jpg	1058	2277774	2152.91	46.341	255	0.735623
620-5--.jpg	683	1838615	2691.97	37.407	255	0.593991
620-5--0001.jpg	568	2195028	3864.49	44.658	255	0.709135
620-10--.jpg	1013	2026883	2000.87	41.237	255	0.654596
620-10--0001.jpg	1166	1827195	1567.06	37.174	255	0.590301
620-10--0002.jpg	1128	1884625	1670.77	38.343	255	0.608855
620-20--0003.jpg	1957	794287	405.87	16.16	255	0.25652
620-20--0004.jpg	1186	1254113	1057.43	25.515	255	0.405024
620-20--0005.jpg	1517	1073699	707.778	21.844	255	0.346874
116
