# Supplementary material for: Brexpiprazole inhibits EMT and migration of colorectal cancer cells by downregulating the SREBP1/SNAI1 signaling pathway
Source: Front Oncol. 2026 Jan 15;15:1734678. doi: 10.3389/fonc.2025.1734678 (PMC12852020; doi:10.3389/fonc.2025.1734678)
Supplement: Supplementary file 4 [file SupplementaryFile4.zip › 划痕侵袭分析/划痕分析.xlsx]

## Sheet: Sheet1
116						620
前						前
1	1253404	230.317	126	255		2	1549669	233.817	119	255
2	1223157	235.459	170	255		1	1470064	235.738	124	255
3	1457629	238.378	167	255		3	1246679	243.025	114	255
4	1426543	229.36	143	255		4	1283459	249.016	124	255
后						后
1	867906	233.269	163	255	0.307561	1	825718	246.26	144	255	0.467165
2	922988	233.157	124	255	0.245405	16	1126938	250.636	130	255	0.233409
3	1289308	229.985	144	255	0.115476	2	1149558	247.283	140	255	0.0779038
4	1357600	230.6	105	255	0.0483287	10	1244498	249.158	134	255	0.0303562
后						后
1	957901	230.832	119	255	0.23576	1	1087966	232.839	153	255	0.297937
2	1068226	226.753	120	255	0.126665	1	1101229	247.229	136	255	0.250897
3	1367862	217.658	131	255	0.0615843	4	1166868	247.317	132	255	0.0640189
4	1410243	218.007	111	255	0.0114262	13	1216952	250.596	134	255	0.0518186
后						后
1	953701	224.924	114	255	0.239111
2	973346	231.79	145	255	0.204235
3	1232529	233.322	119	255	0.154429
4	1367862	217.658	131	255	0.0411351
116-OE
						1	492501	161.939	139	174
						2	624186	160.557	105	172
						3	526164	161.474	114	172
						4	557556	159.157	102	171
后						后
1	358860	192.704	150	206	0.271352	1	353793	192.548	143	206	0.28164
2	531642	191.573	141	205	0.148263	2	595002	192.224	132	207	0.0467553
3	212898	192.528	132	205	0.595377	3	266076	169.906	135	186	0.49431
4	390306	192.169	149	208	0.29997	4	377736	192.339	163	208	0.322515
后
1	373452	192.473	161	206	0.241723
2	605589	192.201	139	207	0.029794			0.271352	0.148263	0.595377	0.29997
3	197445	192.677	155	205	0.624746			0.241723	0.029794	0.624746	0.280401
4	401217	191.969	153	208	0.280401			0.28164	0.0467553	0.49431	0.322515
620-OE
13	569463	231.39	108	255
1	522873	232.085	106	255
2	547125	231.825	106	255
12	508188	228.784	102	255
后						后
4	430689	177.574	95	240	0.243693	2	418599	177.523	77	244	0.264923
6	485580	186.882	89	243	0.0713232	3	500844	187.268	103	243	0.0421307
1	341304	177.789	104	240	0.376186	2	343839	177.935	124	216	0.371553
9	474459	175.24	66	242	0.0663711	4	482280	170.206	68	225	0.0509811
后
14	396051	202.139	88	243	0.304518
15	504018	187.331	89	243	0.0360604
3	304782	177.853	126	216	0.442939
17	495483	180.111	93	240	0.0250006
							0.243693	0.0713232	0.376186	0.0663711
							0.304518	0.0360604	0.442939	0.0250006
							0.264923	0.0421307	0.371553	0.0509811
					0.243693	0.304518	0.264923		24.3693	30.4518	26.4923
					0.0713232	0.0360604	0.0421307		7.13232	3.60604	4.21307
					0.376186	0.442939	0.371553		37.6186	44.2939	37.1553
					0.0663711	0.0250006	0.0509811		6.63711	2.50006	5.09811
