# Supplementary material for: Brexpiprazole inhibits EMT and migration of colorectal cancer cells by downregulating the SREBP1/SNAI1 signaling pathway
Source: Front Oncol. 2026 Jan 15;15:1734678. doi: 10.3389/fonc.2025.1734678 (PMC12852020; doi:10.3389/fonc.2025.1734678)
Supplement: Supplementary file 5 [file SupplementaryFile5.zip]

Archive with 334 entries (261 files):
- 免疫荧光/
- 免疫荧光/6.13/
- 免疫荧光/6.13/E-Cad/
- 免疫荧光/6.13/E-Cad/lxj-BRE-E.tif.frames/
- 免疫荧光/6.13/E-Cad/lxj-BRE-E.tif.frames/lxj-BRE-E.txt
- 免疫荧光/6.13/E-Cad/lxj-BRE-E.tif.frames/lxj-BRE-E_C001T001.tif
- 免疫荧光/6.13/E-Cad/lxj-BRE-E.tif.frames/lxj-BRE-E_C002T001.tif
- 免疫荧光/6.13/E-Cad/lxj-BRE-E.tif.frames/lxj-BRE-E_T001.tif
- 免疫荧光/6.13/E-Cad/lxj-BRE-E_0001.tif.frames/
- 免疫荧光/6.13/E-Cad/lxj-BRE-E_0001.tif.frames/lxj-BRE-E_0001.txt
- 免疫荧光/6.13/E-Cad/lxj-BRE-E_0001.tif.frames/lxj-BRE-E_0001_C001T001.tif
- 免疫荧光/6.13/E-Cad/lxj-BRE-E_0001.tif.frames/lxj-BRE-E_0001_C002T001.tif
- 免疫荧光/6.13/E-Cad/lxj-BRE-E_0001.tif.frames/lxj-BRE-E_0001_T001.tif
- 免疫荧光/6.13/E-Cad/lxj-BRE-E_0002.tif.frames/
- 免疫荧光/6.13/E-Cad/lxj-BRE-E_0002.tif.frames/lxj-BRE-E_0002.txt
- 免疫荧光/6.13/E-Cad/lxj-BRE-E_0002.tif.frames/lxj-BRE-E_0002_C001T001.tif
- 免疫荧光/6.13/E-Cad/lxj-BRE-E_0002.tif.frames/lxj-BRE-E_0002_C002T001.tif
- 免疫荧光/6.13/E-Cad/lxj-BRE-E_0002.tif.frames/lxj-BRE-E_0002_T001.tif
- 免疫荧光/6.13/E-Cad/lxj-BRE-E_0003.tif.frames/
- 免疫荧光/6.13/E-Cad/lxj-BRE-E_0003.tif.frames/lxj-BRE-E_0003.txt
- 免疫荧光/6.13/E-Cad/lxj-BRE-E_0003.tif.frames/lxj-BRE-E_0003_C001T001.tif
- 免疫荧光/6.13/E-Cad/lxj-BRE-E_0003.tif.frames/lxj-BRE-E_0003_C002T001.tif
- 免疫荧光/6.13/E-Cad/lxj-BRE-E_0003.tif.frames/lxj-BRE-E_0003_T001.tif
- 免疫荧光/6.13/E-Cad/lxj-BRE-E_0004.tif.frames/
- 免疫荧光/6.13/E-Cad/lxj-BRE-E_0004.tif.frames/lxj-BRE-E_0004.txt
- 免疫荧光/6.13/E-Cad/lxj-BRE-E_0004.tif.frames/lxj-BRE-E_0004_C001T001.tif
- 免疫荧光/6.13/E-Cad/lxj-BRE-E_0004.tif.frames/lxj-BRE-E_0004_C002T001.tif
- 免疫荧光/6.13/E-Cad/lxj-BRE-E_0004.tif.frames/lxj-BRE-E_0004_T001.tif
- 免疫荧光/6.13/E-Cad/lxj-NC-SR1_0003.tif.frames/
- 免疫荧光/6.13/E-Cad/lxj-NC-SR1_0003.tif.frames/lxj-NC-SR1_0003.txt
- 免疫荧光/6.13/E-Cad/lxj-NC-SR1_0003.tif.frames/lxj-NC-SR1_0003_C001T001.tif
- 免疫荧光/6.13/E-Cad/lxj-NC-SR1_0003.tif.frames/lxj-NC-SR1_0003_C002T001.tif
- 免疫荧光/6.13/E-Cad/lxj-NC-SR1_0003.tif.frames/lxj-NC-SR1_0003_T001.tif
- 免疫荧光/6.13/E-Cad/lxj-NC-SR1_0006.tif.frames/
- 免疫荧光/6.13/E-Cad/lxj-NC-SR1_0006.tif.frames/lxj-NC-SR1_0006.txt
- 免疫荧光/6.13/E-Cad/lxj-NC-SR1_0006.tif.frames/lxj-NC-SR1_0006_C001T001.tif
- 免疫荧光/6.13/E-Cad/lxj-NC-SR1_0006.tif.frames/lxj-NC-SR1_0006_C002T001.tif
- 免疫荧光/6.13/E-Cad/lxj-NC-SR1_0006.tif.frames/lxj-NC-SR1_0006_T001.tif
- 免疫荧光/6.13/E-Cad/lxj-NC-SR1_0007.tif.frames/
- 免疫荧光/6.13/E-Cad/lxj-NC-SR1_0007.tif.frames/lxj-NC-SR1_0007.txt
- 免疫荧光/6.13/E-Cad/lxj-NC-SR1_0007.tif.frames/lxj-NC-SR1_0007_C001T001.tif
- 免疫荧光/6.13/E-Cad/lxj-NC-SR1_0007.tif.frames/lxj-NC-SR1_0007_C002T001.tif
- 免疫荧光/6.13/E-Cad/lxj-NC-SR1_0007.tif.frames/lxj-NC-SR1_0007_T001.tif
- 免疫荧光/6.13/E-Cad/lxj-NC-SR1_0008.tif.frames/
- 免疫荧光/6.13/E-Cad/lxj-NC-SR1_0008.tif.frames/lxj-NC-SR1_0008.txt
- 免疫荧光/6.13/E-Cad/lxj-NC-SR1_0008.tif.frames/lxj-NC-SR1_0008_C001T001.tif
- 免疫荧光/6.13/E-Cad/lxj-NC-SR1_0008.tif.frames/lxj-NC-SR1_0008_C002T001.tif
- 免疫荧光/6.13/E-Cad/lxj-NC-SR1_0008.tif.frames/lxj-NC-SR1_0008_T001.tif
- 免疫荧光/6.13/E-Cad/lxj-NC-SR1_0013.tif.frames/
- 免疫荧光/6.13/E-Cad/lxj-NC-SR1_0013.tif.frames/lxj-NC-SR1_0013.txt
- 免疫荧光/6.13/E-Cad/lxj-NC-SR1_0013.tif.frames/lxj-NC-SR1_0013_C001T001.tif
- 免疫荧光/6.13/E-Cad/lxj-NC-SR1_0013.tif.frames/lxj-NC-SR1_0013_C002T001.tif
- 免疫荧光/6.13/E-Cad/lxj-NC-SR1_0013.tif.frames/lxj-NC-SR1_0013_T001.tif
- 免疫荧光/6.13/SREBP1/
- 免疫荧光/6.13/SREBP1/lxj-BRE-SR1_0003.tif.frames/
- 免疫荧光/6.13/SREBP1/lxj-BRE-SR1_0003.tif.frames/lxj-BRE-SR1_0003.txt
- 免疫荧光/6.13/SREBP1/lxj-BRE-SR1_0003.tif.frames/lxj-BRE-SR1_0003_C001T001.tif
- 免疫荧光/6.13/SREBP1/lxj-BRE-SR1_0003.tif.frames/lxj-BRE-SR1_0003_C002T001.tif
- 免疫荧光/6.13/SREBP1/lxj-BRE-SR1_0003.tif.frames/lxj-BRE-SR1_0003_T001.tif
- 免疫荧光/6.13/SREBP1/lxj-BRE-SR1_0004.tif.frames/
- 免疫荧光/6.13/SREBP1/lxj-BRE-SR1_0004.tif.frames/lxj-BRE-SR1_0004.txt
- 免疫荧光/6.13/SREBP1/lxj-BRE-SR1_0004.tif.frames/lxj-BRE-SR1_0004_C001T001.tif
- 免疫荧光/6.13/SREBP1/lxj-BRE-SR1_0004.tif.frames/lxj-BRE-SR1_0004_C002T001.tif
- 免疫荧光/6.13/SREBP1/lxj-BRE-SR1_0004.tif.frames/lxj-BRE-SR1_0004_T001.tif
- 免疫荧光/6.13/SREBP1/lxj-BRE-SR1_0006.tif.frames/
- 免疫荧光/6.13/SREBP1/lxj-BRE-SR1_0006.tif.frames/lxj-BRE-SR1_0006.txt
- 免疫荧光/6.13/SREBP1/lxj-BRE-SR1_0006.tif.frames/lxj-BRE-SR1_0006_C001T001.tif
- 免疫荧光/6.13/SREBP1/lxj-BRE-SR1_0006.tif.frames/lxj-BRE-SR1_0006_C002T001.tif
- 免疫荧光/6.13/SREBP1/lxj-BRE-SR1_0006.tif.frames/lxj-BRE-SR1_0006_T001.tif
- 免疫荧光/6.13/SREBP1/lxj-BRE-SR1_0007.tif.frames/
- 免疫荧光/6.13/SREBP1/lxj-BRE-SR1_0007.tif.frames/lxj-BRE-SR1_0007.txt
- 免疫荧光/6.13/SREBP1/lxj-BRE-SR1_0007.tif.frames/lxj-BRE-SR1_0007_C001T001.tif
- 免疫荧光/6.13/SREBP1/lxj-BRE-SR1_0007.tif.frames/lxj-BRE-SR1_0007_C002T001.tif
- 免疫荧光/6.13/SREBP1/lxj-BRE-SR1_0007.tif.frames/lxj-BRE-SR1_0007_T001.tif
- 免疫荧光/6.13/SREBP1/lxj-BRE-SR1_0009.tif.frames/
- 免疫荧光/6.13/SREBP1/lxj-BRE-SR1_0009.tif.frames/lxj-BRE-SR1_0009.txt
- 免疫荧光/6.13/SREBP1/lxj-BRE-SR1_0009.tif.frames/lxj-BRE-SR1_0009_C001T001.tif
- 免疫荧光/6.13/SREBP1/lxj-BRE-SR1_0009.tif.frames/lxj-BRE-SR1_0009_C002T001.tif
- 免疫荧光/6.13/SREBP1/lxj-BRE-SR1_0009.tif.frames/lxj-BRE-SR1_0009_T001.tif
- 免疫荧光/6.13/SREBP1/lxj-BRE-SR1_0010.tif.frames/
- 免疫荧光/6.13/SREBP1/lxj-BRE-SR1_0010.tif.frames/lxj-BRE-SR1_0010.txt
- 免疫荧光/6.13/SREBP1/lxj-BRE-SR1_0010.tif.frames/lxj-BRE-SR1_0010_C001T001.tif
- 免疫荧光/6.13/SREBP1/lxj-BRE-SR1_0010.tif.frames/lxj-BRE-SR1_0010_C002T001.tif
- 免疫荧光/6.13/SREBP1/lxj-BRE-SR1_0010.tif.frames/lxj-BRE-SR1_0010_T001.tif
- 免疫荧光/6.13/SREBP1/lxj-BRE-SR1_0011.tif.frames/
- 免疫荧光/6.13/SREBP1/lxj-BRE-SR1_0011.tif.frames/lxj-BRE-SR1_0011.txt
- 免疫荧光/6.13/SREBP1/lxj-BRE-SR1_0011.tif.frames/lxj-BRE-SR1_0011_C001T001.tif
- 免疫荧光/6.13/SREBP1/lxj-BRE-SR1_0011.tif.frames/lxj-BRE-SR1_0011_C002T001.tif
- 免疫荧光/6.13/SREBP1/lxj-BRE-SR1_0011.tif.frames/lxj-BRE-SR1_0011_T001.tif
- 免疫荧光/6.13/SREBP1/lxj-BRE-SR1_0012.tif.frames/
- 免疫荧光/6.13/SREBP1/lxj-BRE-SR1_0012.tif.frames/lxj-BRE-SR1_0012.txt
- 免疫荧光/6.13/SREBP1/lxj-BRE-SR1_0012.tif.frames/lxj-BRE-SR1_0012_C001T001.tif
- 免疫荧光/6.13/SREBP1/lxj-BRE-SR1_0012.tif.frames/lxj-BRE-SR1_0012_C002T001.tif
- 免疫荧光/6.13/SREBP1/lxj-BRE-SR1_0012.tif.frames/lxj-BRE-SR1_0012_T001.tif
- 免疫荧光/6.13/SREBP1/lxj-BRE-SR1_0013.tif.frames/
- 免疫荧光/6.13/SREBP1/lxj-BRE-SR1_0013.tif.frames/lxj-BRE-SR1_0013.txt
- 免疫荧光/6.13/SREBP1/lxj-BRE-SR1_0013.tif.frames/lxj-BRE-SR1_0013_C001T001.tif
- 免疫荧光/6.13/SREBP1/lxj-BRE-SR1_0013.tif.frames/lxj-BRE-SR1_0013_C002T001.tif
- 免疫荧光/6.13/SREBP1/lxj-BRE-SR1_0013.tif.frames/lxj-BRE-SR1_0013_T001.tif
- 免疫荧光/6.13/SREBP1/lxj-NC-SR1_0009.tif.frames/
- 免疫荧光/6.13/SREBP1/lxj-NC-SR1_0009.tif.frames/lxj-NC-SR1_0009.txt
- 免疫荧光/6.13/SREBP1/lxj-NC-SR1_0009.tif.frames/lxj-NC-SR1_0009_C001T001.tif
- 免疫荧光/6.13/SREBP1/lxj-NC-SR1_0009.tif.frames/lxj-NC-SR1_0009_C002T001.tif
- 免疫荧光/6.13/SREBP1/lxj-NC-SR1_0009.tif.frames/lxj-NC-SR1_0009_T001.tif
- 免疫荧光/6.13/SREBP1/lxj-NC-SR1_0010.tif.frames/
- 免疫荧光/6.13/SREBP1/lxj-NC-SR1_0010.tif.frames/lxj-NC-SR1_0010.txt
- 免疫荧光/6.13/SREBP1/lxj-NC-SR1_0010.tif.frames/lxj-NC-SR1_0010_C001T001.tif
- 免疫荧光/6.13/SREBP1/lxj-NC-SR1_0010.tif.frames/lxj-NC-SR1_0010_C002T001.tif
- 免疫荧光/6.13/SREBP1/lxj-NC-SR1_0010.tif.frames/lxj-NC-SR1_0010_T001.tif
- 免疫荧光/6.13/SREBP1/lxj-NC-SR1_0011.tif.frames/
- 免疫荧光/6.13/SREBP1/lxj-NC-SR1_0011.tif.frames/lxj-NC-SR1_0011.txt
- 免疫荧光/6.13/SREBP1/lxj-NC-SR1_0011.tif.frames/lxj-NC-SR1_0011_C001T001.tif
- 免疫荧光/6.13/SREBP1/lxj-NC-SR1_0011.tif.frames/lxj-NC-SR1_0011_C002T001.tif
- 免疫荧光/6.13/SREBP1/lxj-NC-SR1_0011.tif.frames/lxj-NC-SR1_0011_T001.tif
- 免疫荧光/6.13/SREBP1/lxj-NC-SR1_0012.tif.frames/
- 免疫荧光/6.13/SREBP1/lxj-NC-SR1_0012.tif.frames/lxj-NC-SR1_0012.txt
- 免疫荧光/6.13/SREBP1/lxj-NC-SR1_0012.tif.frames/lxj-NC-SR1_0012_C001T001.tif
- 免疫荧光/6.13/SREBP1/lxj-NC-SR1_0012.tif.frames/lxj-NC-SR1_0012_C002T001.tif
- 免疫荧光/6.13/SREBP1/lxj-NC-SR1_0012.tif.frames/lxj-NC-SR1_0012_T001.tif
- 免疫荧光/6.18/
- 免疫荧光/6.18/BR1-C.tif.frames/
- 免疫荧光/6.18/BR1-C.tif.frames/BR1-C.txt
- 免疫荧光/6.18/BR1-C.tif.frames/BR1-C_C001T001.tif
- 免疫荧光/6.18/BR1-C.tif.frames/BR1-C_C002T001.tif
- 免疫荧光/6.18/BR1-C.tif.frames/BR1-C_T001.tif
- 免疫荧光/6.18/BR1-C_0001.tif.frames/
- 免疫荧光/6.18/BR1-C_0001.tif.frames/BR1-C_0001.txt
- 免疫荧光/6.18/BR1-C_0001.tif.frames/BR1-C_0001_C001T001.tif
- 免疫荧光/6.18/BR1-C_0001.tif.frames/BR1-C_0001_C002T001.tif
- 免疫荧光/6.18/BR1-C_0001.tif.frames/BR1-C_0001_T001.tif
- 免疫荧光/6.18/BR1-C_0002.tif.frames/
- 免疫荧光/6.18/BR1-C_0002.tif.frames/BR1-C_0002.txt
- 免疫荧光/6.18/BR1-C_0002.tif.frames/BR1-C_0002_C001T001.tif
- 免疫荧光/6.18/BR1-C_0002.tif.frames/BR1-C_0002_C002T001.tif
- 免疫荧光/6.18/BR1-C_0002.tif.frames/BR1-C_0002_T001.tif
- 免疫荧光/6.18/BR1-C_0003.tif.frames/
- 免疫荧光/6.18/BR1-C_0003.tif.frames/BR1-C_0003.txt
- 免疫荧光/6.18/BR1-C_0003.tif.frames/BR1-C_0003_C001T001.tif
- 免疫荧光/6.18/BR1-C_0003.tif.frames/BR1-C_0003_C002T001.tif
- 免疫荧光/6.18/BR1-C_0003.tif.frames/BR1-C_0003_T001.tif
- 免疫荧光/6.18/BR1-C_0004.tif.frames/
- 免疫荧光/6.18/BR1-C_0004.tif.frames/BR1-C_0004.txt
- 免疫荧光/6.18/BR1-C_0004.tif.frames/BR1-C_0004_C001T001.tif
- 免疫荧光/6.18/BR1-C_0004.tif.frames/BR1-C_0004_C002T001.tif
- 免疫荧光/6.18/BR1-C_0004.tif.frames/BR1-C_0004_T001.tif
- 免疫荧光/6.18/BR1-C_0005.tif.frames/
- 免疫荧光/6.18/BR1-C_0005.tif.frames/BR1-C_0005.txt
- 免疫荧光/6.18/BR1-C_0005.tif.frames/BR1-C_0005_C001T001.tif
- 免疫荧光/6.18/BR1-C_0005.tif.frames/BR1-C_0005_C002T001.tif
- 免疫荧光/6.18/BR1-C_0005.tif.frames/BR1-C_0005_T001.tif
- 免疫荧光/6.18/BR1-C_0006.tif.frames/
- 免疫荧光/6.18/BR1-C_0006.tif.frames/BR1-C_0006.txt
- 免疫荧光/6.18/BR1-C_0006.tif.frames/BR1-C_0006_C001T001.tif
- 免疫荧光/6.18/BR1-C_0006.tif.frames/BR1-C_0006_C002T001.tif
- 免疫荧光/6.18/BR1-C_0006.tif.frames/BR1-C_0006_T001.tif
- 免疫荧光/6.18/BR1-C_0007.tif.frames/
- 免疫荧光/6.18/BR1-C_0007.tif.frames/BR1-C_0007.txt
- 免疫荧光/6.18/BR1-C_0007.tif.frames/BR1-C_0007_C001T001.tif
- 免疫荧光/6.18/BR1-C_0007.tif.frames/BR1-C_0007_C002T001.tif
- 免疫荧光/6.18/BR1-C_0007.tif.frames/BR1-C_0007_T001.tif
- 免疫荧光/6.18/BR1-C_0008.tif.frames/
- 免疫荧光/6.18/BR1-C_0008.tif.frames/BR1-C_0008.txt
- 免疫荧光/6.18/BR1-C_0008.tif.frames/BR1-C_0008_C001T001.tif
- 免疫荧光/6.18/BR1-C_0008.tif.frames/BR1-C_0008_C002T001.tif
- 免疫荧光/6.18/BR1-C_0008.tif.frames/BR1-C_0008_T001.tif
- 免疫荧光/6.18/BR1-C_0009.tif.frames/
- 免疫荧光/6.18/BR1-C_0009.tif.frames/BR1-C_0009.txt
- 免疫荧光/6.18/BR1-C_0009.tif.frames/BR1-C_0009_C001T001.tif
- 免疫荧光/6.18/BR1-C_0009.tif.frames/BR1-C_0009_C002T001.tif
- 免疫荧光/6.18/BR1-C_0009.tif.frames/BR1-C_0009_T001.tif
- 免疫荧光/6.18/BR1-C_0010.tif.frames/
- 免疫荧光/6.18/BR1-C_0010.tif.frames/BR1-C_0010.txt
- 免疫荧光/6.18/BR1-C_0010.tif.frames/BR1-C_0010_C001T001.tif
- 免疫荧光/6.18/BR1-C_0010.tif.frames/BR1-C_0010_C002T001.tif
- 免疫荧光/6.18/BR1-C_0010.tif.frames/BR1-C_0010_T001.tif
- 免疫荧光/6.18/BR1-C_0011.tif.frames/
- 免疫荧光/6.18/BR1-C_0011.tif.frames/BR1-C_0011.txt
- 免疫荧光/6.18/BR1-C_0011.tif.frames/BR1-C_0011_C001T001.tif
- 免疫荧光/6.18/BR1-C_0011.tif.frames/BR1-C_0011_C002T001.tif
- 免疫荧光/6.18/BR1-C_0011.tif.frames/BR1-C_0011_T001.tif
- 免疫荧光/6.18/BR1-Y.tif.frames/
- 免疫荧光/6.18/BR1-Y.tif.frames/BR1-Y.txt
- 免疫荧光/6.18/BR1-Y.tif.frames/BR1-Y_C001T001.tif
- 免疫荧光/6.18/BR1-Y.tif.frames/BR1-Y_C002T001.tif
- 免疫荧光/6.18/BR1-Y.tif.frames/BR1-Y_T001.tif
- 免疫荧光/6.18/BR1-Y_0001.tif.frames/
- 免疫荧光/6.18/BR1-Y_0001.tif.frames/BR1-Y_0001.txt
- 免疫荧光/6.18/BR1-Y_0001.tif.frames/BR1-Y_0001_C001T001.tif
- 免疫荧光/6.18/BR1-Y_0001.tif.frames/BR1-Y_0001_C002T001.tif
- 免疫荧光/6.18/BR1-Y_0001.tif.frames/BR1-Y_0001_T001.tif
- 免疫荧光/6.18/BR1-Y_0002.tif.frames/
- 免疫荧光/6.18/BR1-Y_0002.tif.frames/BR1-Y_0002.txt
- 免疫荧光/6.18/BR1-Y_0002.tif.frames/BR1-Y_0002_C001T001.tif
- 免疫荧光/6.18/BR1-Y_0002.tif.frames/BR1-Y_0002_C002T001.tif
- 免疫荧光/6.18/BR1-Y_0002.tif.frames/BR1-Y_0002_T001.tif
- 免疫荧光/6.18/BR1-Y_0003.tif.frames/
- 免疫荧光/6.18/BR1-Y_0003.tif.frames/BR1-Y_0003.txt
- 免疫荧光/6.18/BR1-Y_0003.tif.frames/BR1-Y_0003_C001T001.tif
- 免疫荧光/6.18/BR1-Y_0003.tif.frames/BR1-Y_0003_C002T001.tif
- 免疫荧光/6.18/BR1-Y_0003.tif.frames/BR1-Y_0003_T001.tif
- 免疫荧光/6.25/
- 免疫荧光/6.25/E-Cad/
- 免疫荧光/6.25/E-Cad/488-E-BRE.tif.frames/
- 免疫荧光/6.25/E-Cad/488-E-BRE.tif.frames/488-E-BRE.txt
- 免疫荧光/6.25/E-Cad/488-E-BRE.tif.frames/488-E-BRE_C001T001 - 副本.tif
- 免疫荧光/6.25/E-Cad/488-E-BRE.tif.frames/488-E-BRE_C001T001.tif
- 免疫荧光/6.25/E-Cad/488-E-BRE.tif.frames/488-E-BRE_C002T001.tif
- 免疫荧光/6.25/E-Cad/488-E-BRE.tif.frames/488-E-BRE_T001.tif
- 免疫荧光/6.25/E-Cad/488-E-BRE_0001.tif.frames/
- 免疫荧光/6.25/E-Cad/488-E-BRE_0001.tif.frames/488-E-BRE_0001.txt
- 免疫荧光/6.25/E-Cad/488-E-BRE_0001.tif.frames/488-E-BRE_0001_C001T001.tif
- 免疫荧光/6.25/E-Cad/488-E-BRE_0001.tif.frames/488-E-BRE_0001_C002T001.tif
- 免疫荧光/6.25/E-Cad/488-E-BRE_0001.tif.frames/488-E-BRE_0001_T001.tif
- 免疫荧光/6.25/E-Cad/488-E-BRE_0005.tif.frames/
- 免疫荧光/6.25/E-Cad/488-E-BRE_0005.tif.frames/488-E-BRE_0005.txt
- 免疫荧光/6.25/E-Cad/488-E-BRE_0005.tif.frames/488-E-BRE_0005_C001T001.tif
- 免疫荧光/6.25/E-Cad/488-E-BRE_0005.tif.frames/488-E-BRE_0005_C002T001.tif
- 免疫荧光/6.25/E-Cad/488-E-BRE_0005.tif.frames/488-E-BRE_0005_T001.tif
- 免疫荧光/6.25/E-Cad/488-E-BRE_0006.tif.frames/
- 免疫荧光/6.25/E-Cad/488-E-BRE_0006.tif.frames/488-E-BRE_0006.txt
- 免疫荧光/6.25/E-Cad/488-E-BRE_0006.tif.frames/488-E-BRE_0006_C001T001.tif
- 免疫荧光/6.25/E-Cad/488-E-BRE_0006.tif.frames/488-E-BRE_0006_C002T001.tif
- 免疫荧光/6.25/E-Cad/488-E-BRE_0006.tif.frames/488-E-BRE_0006_T001.tif
- 免疫荧光/6.25/E-Cad/488-E-BRE_0007.tif.frames/
- 免疫荧光/6.25/E-Cad/488-E-BRE_0007.tif.frames/488-E-BRE_0007.txt
- 免疫荧光/6.25/E-Cad/488-E-BRE_0007.tif.frames/488-E-BRE_0007_C001T001.tif
- 免疫荧光/6.25/E-Cad/488-E-BRE_0007.tif.frames/488-E-BRE_0007_C002T001.tif
- 免疫荧光/6.25/E-Cad/488-E-BRE_0007.tif.frames/488-E-BRE_0007_T001.tif
- 免疫荧光/6.25/E-Cad/488-E-BRE_0008.tif.frames/
- 免疫荧光/6.25/E-Cad/488-E-BRE_0008.tif.frames/488-E-BRE_0008.txt
- 免疫荧光/6.25/E-Cad/488-E-BRE_0008.tif.frames/488-E-BRE_0008_C001T001.tif
- 免疫荧光/6.25/E-Cad/488-E-BRE_0008.tif.frames/488-E-BRE_0008_C002T001.tif
- 免疫荧光/6.25/E-Cad/488-E-BRE_0008.tif.frames/488-E-BRE_0008_T001.tif
- 免疫荧光/6.25/E-Cad/488-E-BRE_0009.tif.frames/
- 免疫荧光/6.25/E-Cad/488-E-BRE_0009.tif.frames/488-E-BRE_0009.txt
- 免疫荧光/6.25/E-Cad/488-E-BRE_0009.tif.frames/488-E-BRE_0009_C001T001.tif
- 免疫荧光/6.25/E-Cad/488-E-BRE_0009.tif.frames/488-E-BRE_0009_C002T001.tif
- 免疫荧光/6.25/E-Cad/488-E-BRE_0009.tif.frames/488-E-BRE_0009_T001.tif
- 免疫荧光/6.25/E-Cad/488-E-NC.tif.frames/
- 免疫荧光/6.25/E-Cad/488-E-NC.tif.frames/488-E-NC.txt
- 免疫荧光/6.25/E-Cad/488-E-NC.tif.frames/488-E-NC_C001T001.tif
- 免疫荧光/6.25/E-Cad/488-E-NC.tif.frames/488-E-NC_C002T001.tif
- 免疫荧光/6.25/E-Cad/488-E-NC.tif.frames/488-E-NC_T001.tif
- 免疫荧光/6.25/E-Cad/488-E-NC_0003.tif.frames/
- 免疫荧光/6.25/E-Cad/488-E-NC_0003.tif.frames/488-E-NC_0003.txt
- 免疫荧光/6.25/E-Cad/488-E-NC_0003.tif.frames/488-E-NC_0003_C001T001.tif
- 免疫荧光/6.25/E-Cad/488-E-NC_0003.tif.frames/488-E-NC_0003_C002T001.tif
- 免疫荧光/6.25/E-Cad/488-E-NC_0003.tif.frames/488-E-NC_0003_T001.tif
- 免疫荧光/6.25/E-Cad/488-E-NC_0004.tif.frames/
- 免疫荧光/6.25/E-Cad/488-E-NC_0004.tif.frames/488-E-NC_0004.txt
- 免疫荧光/6.25/E-Cad/488-E-NC_0004.tif.frames/488-E-NC_0004_C001T001.tif
- 免疫荧光/6.25/E-Cad/488-E-NC_0004.tif.frames/488-E-NC_0004_C002T001.tif
- 免疫荧光/6.25/E-Cad/488-E-NC_0004.tif.frames/488-E-NC_0004_T001.tif
- 免疫荧光/6.25/E-Cad/488-E-NC_0005.tif.frames/
- 免疫荧光/6.25/E-Cad/488-E-NC_0005.tif.frames/488-E-NC_0005.txt
- 免疫荧光/6.25/E-Cad/488-E-NC_0005.tif.frames/488-E-NC_0005_C001T001.tif
- 免疫荧光/6.25/E-Cad/488-E-NC_0005.tif.frames/488-E-NC_0005_C002T001.tif
- 免疫荧光/6.25/E-Cad/488-E-NC_0005.tif.frames/488-E-NC_0005_T001.tif
- 免疫荧光/6.25/E-Cad/488-E-NC_0006.tif.frames/
- 免疫荧光/6.25/E-Cad/488-E-NC_0006.tif.frames/488-E-NC_0006.txt
- 免疫荧光/6.25/E-Cad/488-E-NC_0006.tif.frames/488-E-NC_0006_C001T001.tif
- 免疫荧光/6.25/E-Cad/488-E-NC_0006.tif.frames/488-E-NC_0006_C002T001.tif
- 免疫荧光/6.25/E-Cad/488-E-NC_0006.tif.frames/488-E-NC_0006_T001.tif
- 免疫荧光/6.25/E-Cad/488-E-NC_0007.tif.frames/
- 免疫荧光/6.25/E-Cad/488-E-NC_0007.tif.frames/488-E-NC_0007.txt
- 免疫荧光/6.25/E-Cad/488-E-NC_0007.tif.frames/488-E-NC_0007_C001T001.tif
- 免疫荧光/6.25/E-Cad/488-E-NC_0007.tif.frames/488-E-NC_0007_C002T001.tif
- 免疫荧光/6.25/E-Cad/488-E-NC_0007.tif.frames/488-E-NC_0007_T001.tif
- 免疫荧光/6.25/E-Cad/488-E-NC_0008.tif.frames/
- 免疫荧光/6.25/E-Cad/488-E-NC_0008.tif.frames/488-E-NC_0008.txt
- 免疫荧光/6.25/E-Cad/488-E-NC_0008.tif.frames/488-E-NC_0008_C001T001.tif
- 免疫荧光/6.25/E-Cad/488-E-NC_0008.tif.frames/488-E-NC_0008_C002T001.tif
- 免疫荧光/6.25/E-Cad/488-E-NC_0008.tif.frames/488-E-NC_0008_T001.tif
- 免疫荧光/6.25/SR1/
- 免疫荧光/6.25/SR1/488-SR1-BRE.tif.frames/
- 免疫荧光/6.25/SR1/488-SR1-BRE.tif.frames/488-SR1-BRE.txt
- 免疫荧光/6.25/SR1/488-SR1-BRE.tif.frames/488-SR1-BRE_C001T001.tif
- 免疫荧光/6.25/SR1/488-SR1-BRE.tif.frames/488-SR1-BRE_C002T001.tif
- 免疫荧光/6.25/SR1/488-SR1-BRE.tif.frames/488-SR1-BRE_T001.tif
- 免疫荧光/6.25/SR1/488-SR1-BRE_0001.tif.frames/
- 免疫荧光/6.25/SR1/488-SR1-BRE_0001.tif.frames/488-SR1-BRE_0001.txt
- 免疫荧光/6.25/SR1/488-SR1-BRE_0001.tif.frames/488-SR1-BRE_0001_C001T001.tif
- 免疫荧光/6.25/SR1/488-SR1-BRE_0001.tif.frames/488-SR1-BRE_0001_C002T001.tif
- 免疫荧光/6.25/SR1/488-SR1-BRE_0001.tif.frames/488-SR1-BRE_0001_T001.tif
- 免疫荧光/6.25/SR1/488-SR1-BRE_0002.tif.frames/
- 免疫荧光/6.25/SR1/488-SR1-BRE_0002.tif.frames/488-SR1-BRE_0002.txt
- 免疫荧光/6.25/SR1/488-SR1-BRE_0002.tif.frames/488-SR1-BRE_0002_C001T001.tif
- 免疫荧光/6.25/SR1/488-SR1-BRE_0002.tif.frames/488-SR1-BRE_0002_C002T001.tif
- 免疫荧光/6.25/SR1/488-SR1-BRE_0002.tif.frames/488-SR1-BRE_0002_T001.tif
- 免疫荧光/6.25/SR1/488-SR1-BRE_0003.tif.frames/
- 免疫荧光/6.25/SR1/488-SR1-BRE_0003.tif.frames/488-SR1-BRE_0003.txt
- 免疫荧光/6.25/SR1/488-SR1-BRE_0003.tif.frames/488-SR1-BRE_0003_C001T001.tif
- 免疫荧光/6.25/SR1/488-SR1-BRE_0003.tif.frames/488-SR1-BRE_0003_C002T001.tif
- 免疫荧光/6.25/SR1/488-SR1-BRE_0003.tif.frames/488-SR1-BRE_0003_T001.tif
- 免疫荧光/6.25/SR1/488-SR1-BRE_0004.tif.frames/
- 免疫荧光/6.25/SR1/488-SR1-BRE_0004.tif.frames/488-SR1-BRE_0004.txt
- 免疫荧光/6.25/SR1/488-SR1-BRE_0004.tif.frames/488-SR1-BRE_0004_C001T001.tif
- 免疫荧光/6.25/SR1/488-SR1-BRE_0004.tif.frames/488-SR1-BRE_0004_C002T001.tif
- 免疫荧光/6.25/SR1/488-SR1-BRE_0004.tif.frames/488-SR1-BRE_0004_T001.tif
- 免疫荧光/6.25/SR1/488-SR1-BRE_0005.tif.frames/
[truncated: 34 more entries]
