# Supplementary material for: Brexpiprazole inhibits EMT and migration of colorectal cancer cells by downregulating the SREBP1/SNAI1 signaling pathway
Source: Front Oncol. 2026 Jan 15;15:1734678. doi: 10.3389/fonc.2025.1734678 (PMC12852020; doi:10.3389/fonc.2025.1734678)
Supplement: Supplementary file 5 [file SupplementaryFile5.zip › 免疫荧光/6.25/E-Cad/488-E-BRE_0001.tif.frames/488-E-BRE_0001.txt]

[General]
Path	E:/20230625
Name	488-E-BRE_0001.oir
Scan Mode	XY
Date	06/26/2023 06:37:08.464 AM
File Version	2.1.2.3
System Name	FV3000
System Version	2.3.2.169
[Dimensions]
X Dimension	1024, 0.0 - 127.279 [um], 0.124 [um/pixel]
Y Dimension	1024, 0.0 - 127.279 [um], 0.124 [um/pixel]
Channel Dimension	3 [Ch]
[Image]
Primary Dimensions	X * Y
Image Size	1024 * 1024 [pixel]
Image Size(Unit Converted)	127.279 [um] * 127.279 [um]
[Acquisition]
Objective Lens	UPLXAPO100XO
Objective Lens Mag.	100.0X
Objective Lens NA	1.45
Scan Device	Galvano
Scan Direction	Oneway
Sampling Speed	2.0 [us/pixel]
Sequential Mode	Line
Integration Type	None
Integration Count	0
Region Mode	None
Find Mode	x1
Rotation	0.0 [deg]
Pan X	0.0 [um]
Pan Y	0.0 [um]
Zoom	x1.0
ADM	Empty
MirrorTurret 1	MIRROR
[Channel 1]
Channel Name	HSD1
Dye Name	DAPI
Emission WaveLength	461 [nm]
PMT Voltage	600 [V]
Excitation DM Name	DM405/488
C.A.	295 [um]
Bits/Pixel	12 [bits]
Laser Wavelength	405 [nm]
Laser Transmissivity	5.0 [%]*
AOTF/AOM Transmissivity	50.0 [%]
Laser ND Filter	10 [%]
Detection Wavelength	430 - 470 [nm]
[Channel 2]
Channel Name	HSD1
Dye Name	FITC
Emission WaveLength	517 [nm]
PMT Voltage	530 [V]
Excitation DM Name	DM405/488
C.A.	330 [um]
Bits/Pixel	12 [bits]
Laser Wavelength	488 [nm]
Laser Transmissivity	5.0 [%]*
AOTF/AOM Transmissivity	50.0 [%]
Laser ND Filter	10 [%]
Detection Wavelength	500 - 600 [nm]
[Channel 3]
Channel Name	TD
PMT Voltage	251 [V]
Excitation DM Name	DM405/488
C.A.	295 [um]
Bits/Pixel	12 [bits]
Laser Wavelength	405 [nm]
Laser Transmissivity	5.0 [%]*
AOTF/AOM Transmissivity	50.0 [%]
Laser ND Filter	10 [%]
