# Supplementary material for: Brexpiprazole inhibits EMT and migration of colorectal cancer cells by downregulating the SREBP1/SNAI1 signaling pathway
Source: Front Oncol. 2026 Jan 15;15:1734678. doi: 10.3389/fonc.2025.1734678 (PMC12852020; doi:10.3389/fonc.2025.1734678)
Supplement: Supplementary file 6 [file SupplementaryFile6.zip]

Archive with 6 entries (5 files):
- 荧光素酶报告基因/
- 荧光素酶报告基因/hct116.tif
- 荧光素酶报告基因/SW620.tif
- 荧光素酶报告基因/~$Luminescence Quick Read 2023.08.19 02_02_50.xlsx
- 荧光素酶报告基因/双荧光素酶1.xlsx
- 荧光素酶报告基因/双荧光素酶2.xlsx
