# Supplementary material for: Brexpiprazole inhibits EMT and migration of colorectal cancer cells by downregulating the SREBP1/SNAI1 signaling pathway
Source: Front Oncol. 2026 Jan 15;15:1734678. doi: 10.3389/fonc.2025.1734678 (PMC12852020; doi:10.3389/fonc.2025.1734678)
Supplement: Supplementary file 6 [file SupplementaryFile6.zip › 荧光素酶报告基因/双荧光素酶1.xlsx]

## Sheet: Sheet1
		116
	Fly	NC	T	P	T+P		Rlu				比值
		458800	167800	2421000	4369000		610900	452400	598800	539700		0.751023	0.370911	4.04309	8.09524
		463700	167100	2407000	4332000		617800	451500	589400	533600		0.750567	0.3701	4.08381	8.11844
		468400	170100	2454000	4438000		606700	451500	591800	542800		0.772045	0.376744	4.14667	8.17612
		483500	176000	2540000	4564000		617800	455200	588800	539800		0.782616	0.386643	4.31386	8.45498
		486600	181200	2647000	4725000		616400	459400	593500	548100		0.789422	0.394428	4.45998	8.62069
		504800	186300	2724000	4754000		626300	459200	602800	547900		0.806004	0.405706	4.51891	8.67677
		620
		NC	T	P	T+P		Rlu				比值
	Fly	45440	11990	315500	249200		55190	28690	53990	32610		0.823338	0.417916	5.84367	7.64183
		45780	11970	311500	248200		55820	28820	53490	33260		0.820136	0.415337	5.82352	7.46242
		45980	12220	319300	255400		55640	29360	54520	33870		0.826384	0.416213	5.85657	7.5406
		48800	12770	333600	258800		56460	29580	54360	33750		0.864329	0.431711	6.13687	7.66815
		49920	13170	342400	266500		57040	29440	55240	34070		0.875175	0.447351	6.19841	7.82213
		49900	13360	347400	269300		57520	30050	54370	34140		0.867524	0.444592	6.38955	7.88811
