# Supplementary material for: Brexpiprazole inhibits EMT and migration of colorectal cancer cells by downregulating the SREBP1/SNAI1 signaling pathway
Source: Front Oncol. 2026 Jan 15;15:1734678. doi: 10.3389/fonc.2025.1734678 (PMC12852020; doi:10.3389/fonc.2025.1734678)
Supplement: Supplementary file 6 [file SupplementaryFile6.zip › 荧光素酶报告基因/双荧光素酶2.xlsx]

## Sheet: Sheet1
		116							620
		firely	141000	137200	143300			renilla	730	668	670
			14690	15020	15320				341	232	228
			622100	620300	663300				1363	1166	1208
			143000	142300	151000				6378	6134	6334
			843000	877600	896000				9349	9590	9732
			156600	153000	170300				7588	7249	7360
			572300	564400	630400				7588	7561	7759
			97860	99310	111700				7545	7422	7239
		比值	0.16726	0.156335	0.159933			比值	0.0780832	0.0696559	0.068845
			0.0938059	0.0981699	0.0899589				0.0449394	0.0320044	0.0309783
			1.08702	1.09904	1.05219				0.179626	0.154212	0.15569
			1.46127	1.43289	1.35184				0.845328	0.826462	0.874983
			0.16726	0.0938059	1.08702	1.46127			0.0780832	0.0449394	0.179626	0.845328
			0.156335	0.0981699	1.09904	1.43289			0.0696559	0.0320044	0.154212	0.826462
			0.159933	0.0899589	1.05219	1.35184			0.068845	0.0309783	0.15569	0.874983
